# Supplementary material for: Genome Dominance in Allium Hybrids (A. cepa × A. roylei)
Source: Front Plant Sci. 2022 Mar 10;13:854127. doi: 10.3389/fpls.2022.854127 (PMC8965639; doi:10.3389/fpls.2022.854127)
Supplement: Supplementary Table 1 — Results of genomic in situ hybridization (GISH) and single nucleotide polymorphism (SNP) analyses in Allium cepa (A. cepa) × Allium roylei (A. roylei) hybrids. [file Table_1.XLSX]

## Sheet: GISH results
Plant ID	Generation	Number of A. roylei chromosomes		Number of A. cepa chromosomes
		complete	recombined	complete	recombined
93007-11	F2	1	3	2	10
-15	F2	6	4	0	6
-16	F2	5	9	1	1
-17	F2	6	6	0	4
-19	F2	7	4	1	4
-30	F2	2	7	4	3
-40	F2	6	2	2	6
-45	F2	3	6	1	6
-46	F2	5	2	2	7
96292-16	F2	5	2	2	7
-22	F2	7	5	2	2
-40	F2	4	7	1	4
-55	F2	3	4	2	7
-57	F2	6	5	0	5
-58	F2	3	6	2	5
-62	F2	5	6	1	4
-71	F2	4	6	3	3
-88	F2	1	6	5	4
97220-5	F2	4	7	2	3
-6	F2	1	8	1	6
-8	F2	7	4	2	3
-10	F2	3	8	1	4
-12	F2	1	6	4	5
-14	F2	7	6	2	1
-17	F2	3	6	4	3
-19	F2	4	6	0	6
99064-1	F2	2	7	3	4
5	F2	5	5	1	4
8	F2	6	4	1	5
13	F2	6	4	1	5
19	F2	6	3	2	5
21	F2	2	7	1	6
26	F2	3	4	4	5
39	F2	8	3	1	4
40	F2	4	3	2	7
41	F2	5	2	2	7
52	F2	2	8	0	6
53	F2	4	4	2	6
2011-46-02	F2	3	3	3	7
2011-46-03	F2	2	7	1	6
2011-46-04	F2	4	5	2	5
2011-46-05	F2	5	5	1	5
2011-46-07	F2	8	4	2	2
2011-46-08	F2	3	5	3	5
2011-46-09	F2	7	4	1	4
2011-46-13	F2	3	7	2	4
2011-46-14	F2	2	6	3	5
2011-47-02	F2	4	4	1	7
2011-47-03	F2	1	9	1	5
2011-47-04	F2	9	2	2	3
2011-47-05	F2	5	5	0	6
2011-47-09	F2	3	10	0	3
2011-47-11	F2	6	5	0	5
2011-47-17	F2	2	5	3	6
2011-47-18	F2	4	6	2	4
2011-47-20	F2	2	8	2	4
2011-47-22	F2	2	6	3	5
2011-47-25	F2	2	7	2	5
2011-47-34	F2	1	9	3	3
2007-186-02	F2	5	6	2	3
2007-186-03	F2	2	8	1	5
2007-186-04	F2	4	5	0	7
2007-186-06	F2	3	2	2	9
2007-186-08	F2	4	7	0	5
2007-186-09	F2	4	4	2	6
2007-186-12	F2	5	4	3	4
2007-186-15	F2	5	3	2	6
2007-186-16	F2	6	4	0	6
2007-186-18	F2	2	5	1	8
2007-186-22	F2	6	5	1	4
2007-186-24	F2	3	5	2	6
2007-186-26	F2	4	5	3	4
2007-186-27	F2	6	3	0	7
2007-186-29	F2	3	9	1	3
BC1_1	BC1	3	2	3	0
BC1_2	BC1	1	3	1	3
BC1_3	BC1	0	4	0	4
BC1_4	BC1	2	2	1	3
BC1_5	BC1	2	4	0	2
BC1_6	BC1	1	4	0	3
BC1_7	BC1	1	3	2	2
BC1_8	BC1	3	4	0	1
BC1_9	BC1	1	3	1	3
BC1_10	BC1	2	1	2	3
BC1_11	BC1	1	3	2	2
BC1_12	BC1	3	2	1	2
BC1_13	BC1	0	2	2	4
BC1_14	BC1	2	3	2	1
BC1_15	BC1	0	4	1	3
BC1_16	BC1	3	0	2	3
BC1_17	BC1	3	2	1	3
BC1_18	BC1	0	3	2	3
BC1_19	BC1	1	4	1	2
BC1_20	BC1	0	2	2	4
BC1_21	BC1	0	4	2	2

## Sheet: SNP results
Genotype	contig_22241_306	contig_48992_211	contig_37027_891	contig_60733_467	contig_40505_188	contig_37050_1538	contig_12398_330	contig_7996_156	contig_52212_351	contig_48735_114	contig_37994_293	contig_12420_125	contig_51010_341	contig_22725_153	contig_39976_446	contig_50639_156	contig_11889_163	contig_16315_283	contig_60473_287	contig_16250_550	contig_38135_240	contig_38125_225	contig_42024_889		contig_9438_266	contig_17835_247	contig_36991_520	contig_13961_1176	contig_60195_1190	contig_37859_200	contig_41870_701	contig_2192_49	contig_42136_1286	contig_41347_266	contig_59879_1064	contig_12179_1606	contig_5122_73	contig_18198_555	contig_20006_222	contig_62085_234	contig_60425_805	contig_23344_521		contig_15782_166	contig_38605_737	contig_60720_210	contig_40864_86	contig_40338_581	contig_12430_293
LG	1	1	1	1	1	1	1	1	1	1	1	1	1	1	1	1	1	1	1	1	1	1	1		2	2	2	2	2	2	2	2	2	2	2	2	2	2	2	2	2	2		3	3	3	3	3	3
Position (cM)	13.24	13.98	15.75	18.47	30.87	39.42	40.61	43.134	50.34	52.83	75.06	77.95	78.04	81.02	88.11	93.08	94.207	99.87	123	131.5	133.3	143	145.2		4.276	4.301	5.255	6.413	7.314	11.21	17.69	18.336	22.96	23.21	29.66	31.382	32.195	45.36	49.93	50.641	51.41	52.2		5.605	6.851	8.952	52.43	53.67	55.83
F2(CxR)186-01	rr	rr	rr	rr	rr	rr	rr	rr	rr	rr	rr	rr	rr	rr	rr	rr	rr	rr	rc	rc	rc	rc	rc		rc	rc	rc	rc	rc	rc	rc	rc	rc	rc	rc	rc	rc	rc	rc	rc	rc	rc		rc	rc	rc	rr	rr	rr
F2(CxR)186-02	cc	cc	cc	cc	rc	rc	rc	rc	rc	rc	rc	rr	rr	rr	rr	rr	rr	rr	rc	rc	rc	rc	rc		rc	rc	rc	rc	rc	rc	rc	rc	rc	rc	rc	rc	rc	rc	rc	rc	rc	rc		rc	rc	rc	rc	rc	rc
F2(CxR)186-03	cc	cc	cc	cc	cc	cc	cc	cc	cc	cc	cc	rc	rc	rc	rc	rc	rc	rc	rc	rc	rc	rc	rc		rr	rr	rr	rr	rr	rr	rr	rr	rr	rr	rr	rr	rr	rc	rc	rc	rc	rc		rc	rc	rc	rr	rr	rr
F2(CxR)186-04	rc	rc	rc	rc	rc	rc	rc	rc	cc	cc	cc	cc	cc	cc	cc	cc	cc	cc	rc	rc	rc	rc	rc		rc	rc	rc	rc	rc	cc	cc	cc	rc	rc	rc	rc	rc	rc	rc	rc	rc	rc		rr	rr	rr	rc	rc	rc
F2(CxR)186-05	rr	rr	rr	rr	rr	rr	rr	rr	rr	rr	rc	rc	rc	rc	rc	rc	rc	rc	rc	rc	rc	rc	rc		rr	rr	rr	rr	rr	rr	rr	rr	rr	rr	rr	rr	rr	rr	rr	rr	rr	rr		rc	rc	rc	rc	rc	rc
F2(CxR)186-06	cc	cc	cc	cc	cc	cc	cc	cc	cc	cc	cc	cc	cc	cc	cc	cc	cc	cc	cc	rc	rc	rc	rc		rc	rc	rc	rc	rc	rc	rc	rc	rc	rc	rc	rc	rc	rc	rc	rc	rc	rc		rc	rc	rc	rc	rc	rc
F2(CxR)186-07	rc	rc	rc	rc	rr	rr	rr	rc	rc	rc	rc	rc	rc	rc	rc	rc	rc	rc	rc	cc	cc	cc	cc		rr	rr	rr	rr	rr	rr	rr	rr	rr	rr	rr	rr	rr	rc	rc	rc	rc	rc		rr	rr	rr	rc	rc	rc
F2(CxR)186-08	rc	rc	rc	rc	rc	rc	rc	rc	rr	rr	rc	rc	rc	rc	cc	cc	cc	cc	cc	cc	cc	cc	cc		rc	rc	rc	rc	rc	rc	rr	rr	rr	rr	rr	rr	rr	rr	rc	?	rr	rr		cc	cc	cc	rr	rr	rr
F2(CxR)186-09	?	rr	rr	rr	rr	rc	rc	rc	rc	rc	rc	rc	rc	rc	rc	rc	rc	rc	rc	rc	rc	rc	rc		rc	rc	rc	rc	rc	rc	rc	rc	rc	rc	?	rc	rc	rc	rc	?	rc	rc		rc	rc	?	rr	rc	rc
F2(CxR)186-10	rr	rr	rr	rr	rr	rr	rr	rr	rr	rr	rr	rr	rr	rr	rr	rr	rr	rc	rc	rc	rc	rc	rc		rc	rc	rc	rc	rc	rc	rc	rc	rc	rc	rc	rr	rr	rr	rr	rr	rr	rr		cc	cc	cc	rr	rr	rr
F2(CxR)186-11	rc	rc	rc	rc	rc	rc	rc	rc	rr	rr	rr	rr	rr	rr	rr	rr	rr	rr	rc	rc	rc	rc	rc		rr	rr	rr	rr	rr	rr	rr	rr	rr	rr	rr	rr	rr	rr	rr	rr	rr	rr		rc	rc	rc	rc	rc	rc
F2(CxR)186-12	rc	rc	rc	rc	cc	cc	cc	cc	cc	cc	cc	cc	cc	cc	cc	cc	cc	cc	rc	rc	rc	rr	rr		rc	rc	rc	rc	cc	rc	rc	rc	rc	rc	rc	rc	rc	rc	rr	rr	rr	rr		rc	rc	rc	rr	rr	rr
F2(CxR)186-13	cc	cc	cc	rc	rc	rc	rc	rc	rc	rc	rc	rc	rc	rc	rc	rc	rc	rc	rc	rc	rc	rc	cc		rr	rr	rr	rr	rc	rr	rr	rr	rr	rr	rr	rr	rr	rr	rr	rr	rr	rr		rc	rc	rc	rc	rc	rc
F2(CxR)186-14	rc	rc	rc	rc	rc	rc	rc	rc	rc	rc	rc	rc	rc	rc	rc	rc	rc	rc	rc	rc	rc	rc	rc		rr	rr	rr	rr	rr	rr	rr	rr	rr	rr	rr	rr	rr	rr	rc	rc	rc	rc		rc	rc	rc	rc	rc	rc
F2(CxR)186-15	rc	rc	rc	rc	rr	rr	rr	rr	rr	rr	rc	rc	rc	rc	rc	rc	rc	rc	rc	rc	rc	cc	cc		rc	rc	rc	rc	rc	rc	rc	rc	rc	rc	rc	rc	rc	rc	rc	rc	rc	rc		rc	rc	rc	rr	rr	rr
F2(CxR)186-16	rc	rc	rc	rc	rc	rc	rc	rc	rc	rc	rc	rc	rc	rc	rc	rr	rr	rr	rr	rr	rr	rc	rc		rc	rc	rc	rc	rc	rc	rc	rc	rc	rc	rr	rr	rr	rr	rr	rr	rr	rr		rr	rr	rr	rc	rc	rc
F2(CxR)186-17	cc	cc	rc	rc	rc	rr	rr	rr	rr	rr	rr	rr	rr	rr	rr	rr	rr	rr	rc	rc	rc	rc	rc		rr	rr	rr	rr	rr	rr	rr	rr	rr	rr	rr	rr	rr	rr	rc	rc	rc	rc		rc	rc	rc	rr	rr	rr
F2(CxR)186-18	rc	rc	rc	rc	rc	rc	rc	rc	rc	rc	cc	cc	cc	cc	cc	cc	cc	cc	cc	cc	cc	rc	rc		rc	rc	rc	rc	rc	rc	cc	cc	rc	rc	rc	rc	rc	rc	rc	rc	rc	rc		rr	rr	rr	rc	rc	rc
F2(CxR)186-19	rr	rr	rr	rr	cc	cc	cc	cc	cc	cc	rr	rr	rr	rr	rr	rr	rr	rc	rc	rc	rc	rc	rc		rr	rr	rr	rr	rr	rr	rr	rr	rr	rr	rr	rr	rr	rc	rc	rc	rc	rc		cc	cc	cc	rr	rr	rr
F2(CxR)186-20	rc	rc	rc	rc	rc	rr	rr	rr	rr	rr	rr	rr	rr	rc	cc	cc	cc	cc	cc	cc	cc	cc	cc		rr	rr	rr	rr	rr	rr	rr	rr	rr	rr	rr	rr	rr	rr	?	rr	rr	rr		rc	rc	rr	rc	rc	rc
F2(CxR)186-21	rr	rr	rr	rr	rr	rr	rr	rr	rc	rc	rc	rc	rc	rc	rc	rc	rc	rc	cc	cc	cc	cc	cc		rc	rc	rc	rc	rc	rc	rc	rc	rc	rc	rc	rc	rc	rc	rc	rc	rc	rc		rc	rc	rc	rr	rr	rr
F2(CxR)186-22	rc	rc	rc	rc	rc	rc	rc	rc	rc	rc	rc	rc	rc	rc	rc	rr	rr	rr	rr	rr	rr	rr	rr		rr	rr	rr	rr	rr	rr	rr	rr	rc	rc	rc	rc	rc	rc	rc	rc	rc	rc		rr	rr	rr	rr	rr	rr
F2(CxR)186-23	rc	rc	rc	rc	rc	rc	rc	rc	rc	rc	rc	rc	rc	rc	rc	rc	rc	cc	cc	cc	cc	cc	cc		rr	rr	rr	rr	rr	rr	rr	rr	rr	rr	rr	rr	rr	rr	rr	rr	rr	rr		rc	rc	rc	rr	rr	rr
F2(CxR)186-24	rc	rc	rc	rc	rc	rr	rr	rr	rr	rr	rr	rr	rr	rr	rr	rr	rr	rr	rr	rr	rr	rr	rr		rc	rc	rc	rc	rc	rc	rc	rc	rc	rc	rc	rc	rc	rc	rc	rc	rc	rc		rc	rc	rc	rc	rc	rc
F2(CxR)186-25	rc	rc	rc	rc	rr	rr	rc	rc	rc	?	rc	rc	rc	rc	?	?	rc	rc	rc	rr	rr	rr	rr		rc	?	rc	rc	cc	rc	rc	rc	rc	rc	rc	rc	rc	?	?	?	rc	rc		cc	cc	cc	rc	rc	rc
F2(CxR)186-26	rc	rc	rc	rc	rc	rc	rc	rc	cc	cc	rc	rc	rc	rc	cc	cc	cc	cc	rc	rc	rc	rc	rc		rc	rc	rc	rc	rc	rc	rr	rr	rr	rr	rr	rr	rr	rr	rr	rr	rr	rr		rr	rr	rr	rr	rr	rr
F2(CxR)186-27	rr	rr	rr	rr	rc	rc	rc	rc	rc	rc	rc	rc	rc	rr	rr	rr	rr	rr	rr	rr	rr	rr	rr		rc	rc	rc	rc	rc	rr	rr	rr	rr	rr	rr	rr	rr	rr	rr	rr	rr	rr		rr	rr	rr	rc	rc	rc
F2(CxR)186-28	rr	rr	rr	rc	rc	rc	rc	rc	rc	rc	rc	rc	rc	rc	rc	rc	rc	cc	rc	rc	rc	rc	rc		rr	rr	rr	rr	rr	rr	rr	rr	rr	rr	rr	rr	rr	rc	cc	cc	cc	cc		rc	rc	rc	rr	rr	rr
F2(CxR)186-29	rr	rr	rr	rr	rr	rr	rr	rr	rr	rc	rc	rc	rc	rc	rc	rc	rc	rc	rc	cc	cc	cc	cc		rr	rr	rr	rr	rr	rr	rr	rr	rr	rr	rr	rr	rr	rc	rc	rc	rc	rc		rc	rc	rc	rc	rc	rc
F2(CxR)186-30	cc	cc	cc	rc	rc	rc	rc	rc	rc	rc	rr	rr	rr	rr	rr	rr	rr	rr	rr	rr	rr	rr	rr		rr	rr	rr	rr	rr	rr	rr	rr	rr	rr	rc	rc	rc	rc	rc	rc	rc	rc		rr	rr	rr	rr	rr	rr
F2(CxR)186-31	rr	rr	rr	rr	rc	rc	rc	rc	rc	rc	rc	rc	rc	rc	rc	rc	rc	rc	rc	rc	rc	rc	rc		rr	rr	rr	rr	rc	rr	rc	rc	rc	rc	rc	rc	rc	rc	rc	rc	rc	rc		rc	rc	rc	rc	rc	rc
F2(CxR)-32	rc	rc	rr	rr	rr	rr	rr	rr	rr	rr	rc	rc	rc	rc	rc	rc	rc	rc	rc	rc	rc	cc	cc		rc	rc	rc	rc	rc	rc	rc	rc	rc	rc	rc	rc	rc	rr	?	?	rr	rr		rc	rc	rc	rc	rc	rc
F2(CxR)93007-11	rr	rr	rr	rr	rr	rr	rr	rr	rc	rc	?	cc	cc	cc	cc	rc	cc	rc	rc	rc	rc	rc	rc		rc	rc	rc	rc	rc	rc	rc	rc	rc	rc	rc	rc	rc	rc	rc	rc	rc	rc		rr	rc	rc	rr	rr	rr
F2(CxR)93007-15	rr	rr	rr	rr	rr	rr	rr	rr	rr	rr	rr	rc	rc	rc	rc	rc	rc	rc	rc	rc	rc	rc	rc		rc	rc	rc	rc	rc	rc	rc	rc	rc	rc	rr	rr	rr	rr	rr	rr	rr	rr		rr	rr	rr	rc	rc	rr
F2(CxR)93007-16	rr	rr	rr	rr	rr	rr	rr	rr	rr	rr	rr	rr	rr	rr	rr	rr	rr	rc	cc	cc	cc	cc	cc		rr	rr	rr	rr	rr	rr	rr	rr	rr	rr	rr	rr	rr	rr	rr	rr	rr	rr		rc	rc	rc	rr	rr	rr
F2(CxR)93007-17	rr	rr	rr	rr	rr	rr	rr	rr	rr	rr	rr	rr	rr	rr	rr	rr	rr	rr	?	rr	rr	rr	rr		rr	rr	rr	rr	rr	?	rc	rc	rc	rc	rc	rc	rc	cc	cc	cc	cc	cc		cc	cc	cc	rc	rc	rc
F2(CxR)93007-45	rc	rc	rc	rc	rr	rr	rc	rr	rr	rr	rr	rr	rr	rr	rr	rc	cc	rc	cc	cc	cc	rc	rc		rc	rc	rc	rc	rc	rc	rc	rc	rc	rc	rc	rc	rc	rr	rr	rr	rr	rr		rc	cc	cc	?	cc	rc
F2(CxR)93007-46	rc	rc	rc	rc	rc	rr	cc	rc	rc	rc	rc	rc	rc	rc	rc	rc	cc	rc	rc	rc	rc	rc	rc		cc	cc	cc	rc	cc	rc	rc	rc	rc	rc	rc	cc	rc	rr	rr	rr	rr	rr		rc	rc	rc	rc	rc	rc
F2(CxR)97292-22	rr	rr	rr	rr	rc	cc	cc	cc	cc	cc	rc	rc	rc	rc	rc	rc	rc	rc	rc	rc	rc	rc	rc		rr	rr	rr	rr	rr	rr	rr	rr	rr	rr	rr	rr	rr	rr	rr	rr	rr	rr		rc	rc	rc	rr	rr	rr
F2(CxR)97292-55	rc	rc	rc	rc	rc	rc	rc	rc	rc	rc	rc	rc	rc	rc	rc	?	rc	rc	rc	rc	cc	cc	cc		rc	rc	rc	rc	cc	rc	rr	rc	rr	rr	rr	rr	rr	rr	rr	rr	rr	rr		rr	rr	rr	rc	rc	rc
F2(CxR)97292-57	rr	rr	rr	rr	rr	rc	rc	rc	rc	rc	rc	rc	rc	rc	rc	rc	rc	rc	rc	rc	rc	rc	rc		rc	rc	rc	rc	rc	rc	rc	rc	rr	rr	rr	rr	rr	rr	rr	rr	rr	rr		rc	rc	rc	rc	rc	rr
F2(CxR)97292-58	rc	rc	rc	rr	rr	rr	rr	rr	rr	rr	rr	rr	rr	rr	cc	cc	cc	cc	cc	rc	rc	rc	rc		rc	rc	rc	rc	rc	rc	rc	rc	rr	rr	rr	rr	rr	rr	rc	rc	rc	rc		rr	rr	rr	rc	rc	rc
F2(CxR)97292-62	rc	rc	rc	rr	rr	rr	rr	rr	rr	rr	rr	rr	rr	rr	rr	rc	rr	rc	rc	rc	rc	rc	rc		rc	rc	rc	rc	cc	rc	rc	rc	rc	?	rc	rc	rc	rr	rr	rr	rr	rr		rr	rr	rr	rc	rc	rc
F2(CxR)97292-67	rc	rc	rc	rc	rc	rc	rc	rc	rc	rc	rc	rc	rc	rc	rc	rc	rc	rc	rr	rr	rr	rr	rr		rc	rc	rc	rr	rc	rr	rr	rr	rr	rr	rr	rr	rr	rr	rr	rr	rr	rr		rc	rc	rc	?	cc	cc
F2(CxR)97292-71	rc	rc	rc	rc	rc	rc	rc	rc	rc	rc	rc	rc	rc	rc	rc	rc	rc	rc	rc	rc	rc	rc	rc		rc	rc	rc	rc	rc	rc	rc	rc	rr	rr	rr	rr	rr	rr	rr	rr	rr	rr		rc	rc	rc	rr	rr	rr
F2(CxR)97292-88	rc	rc	rc	rc	rc	rc	rc	rc	rc	rc	rc	rc	rc	rc	rc	rc	rc	rc	rc	cc	cc	cc	cc		rc	rc	rc	rc	rc	rc	rc	?	rc	rc	rc	rc	rc	rc	rc	rc	rc	rc		rc	rc	rc	rc	rc	rc
F2(CxR)97292-40	rc	rc	rc	rc	rc	rc	rc	rc	rc	rc	rr	rr	rr	rr	rr	rr	rr	rr	rc	rc	rc	rc	rc		rc	rc	rc	rc	rc	rc	rc	rc	rc	rc	rc	rc	rc	rc	rc	rc	rc	rc		rr	rr	rr	rr	rr	rr
F2(CxR)97220-05	rc	rc	rc	rc	rc	rc	rc	rc	rc	rc	rc	rc	rc	rc	rc	rc	rc	rc	rc	rc	rc	rc	rc		rc	rc	rc	rc	rc	rc	rc	rc	cc	cc	cc	cc	cc	cc	cc	cc	cc	cc		rr	rr	rr	rr	rr	rr
F2(CxR)97220-06	rc	rc	rc	rc	rc	rc	rc	rc	rc	rc	rr	rr	rr	rr	rr	rr	rr	rr	rc	rc	rc	rc	rc		rc	rc	rc	rr	rc	rr	rr	rr	rr	rr	rr	rr	rr	rr	rc	rc	rr	rc		rc	rc	rc	rr	rr	rr
F2(CxR)97220-08	rr	rr	rr	rr	rr	rr	rc	rr	rr	rr	rr	rr	rr	rr	rr	rr	rr	rr	rc	rc	rc	rc	rc		rc	rc	rc	rc	rc	rc	rc	rc	rc	rc	rc	rc	rc	cc	cc	cc	cc	cc		rr	rr	rr	rr	rr	rr
F2(CxR)97220-10	rc	rc	rc	rc	rr	rr	rr	rr	rr	rr	rr	rr	rr	rr	rr	rr	rr	rr	rr	rr	rr	rc	rc		rr	rr	rr	rr	rr	rr	rr	rr	rr	rr	rr	rr	rr	rc	rc	rc	rc	rc		rc	rc	rc	rc	rc	rc
F2(CxR)97220-12	rc	rc	rc	rc	rc	rc	rc	rc	rc	rc	rc	rc	rc	rc	rc	rc	rc	rc	rc	cc	cc	cc	cc		cc	cc	cc	cc	cc	cc	cc	cc	cc	cc	cc	cc	cc	rc	rc	rc	rc	rc		rr	rr	rr	rc	rc	rc
F2(CxR)97220-13	rc	rc	rc	rc	rc	cc	cc	cc	cc	cc	cc	cc	?	cc	cc	cc	cc	rc	rr	rr	rr	rr	rr		rc	rc	rc	rc	rc	rc	rc	rc	rc	rc	rc	rc	rc	rc	rc	?	rc	rc		rc	rc	rc	rc	rc	rc
F2(CxR)97220-14	rr	rr	rr	rr	rr	rr	rr	rr	rr	rr	rc	rc	rc	rc	rc	rc	rc	rc	rc	rc	rc	cc	cc		rc	rc	rc	rc	rc	rc	rc	rc	cc	cc	cc	cc	rc	rc	rc	rc	rc	rc		rc	rc	rc	rc	rc	rc
F2(CxR)97220-16	rc	rc	rc	rc	rr	rr	rr	rr	rr	rc	rc	rc	rc	rc	rc	?	rc	rc	cc	cc	cc	cc	cc		rc	rc	rc	rc	rc	rc	rc	rc	rc	rc	rc	rc	rc	rc	rc	rc	rc	rc		rr	rr	rr	rc	rc	rc
F2(CxR)97220-17	rr	rr	rr	rr	rr	rr	rr	rr	rr	rr	rr	rr	rr	rc	rc	rc	rc	rc	cc	cc	rc	cc	cc		cc	cc	cc	cc	cc	rc	rc	rc	rc	rc	rc	rc	rc	rc	rc	rc	rc	rc		rr	rr	rr	rr	rr	rr
F2(CxR)s-01	rc	rc	rc	rc	rc	rc	rc	rc	rc	rc	rc	rc	rc	rc	rc	rc	rc	rc	rc	?	rc	rc	rc		rc	rc	rc	rc	rc	rc	rr	rr	rr	rr	rr	rr	rr	rr	rr	rr	rr	rr		rc	rc	rc	rc	rc	rc
F2(CxR)s-02	rc	rc	rc	rc	rc	rc	rc	rc	rc	rc	rc	rc	rc	rc	rc	rc	rc	rc	rc	rc	rc	rc	rc		rc	rc	rc	rc	rc	rc	rr	rr	rr	rr	rr	rr	rr	rr	rr	rr	rr	rr		cc	cc	cc	cc	cc	rc
F2(CxR)s-03	cc	cc	cc	cc	cc	rc	rc	rc	rc	rc	rc	rc	rc	rc	rc	rc	rr	rc	rc	rc	rc	rc	rc		rc	rc	rc	rc	rc	rc	rc	rc	rc	rc	rr	rr	rr	rr	rr	rr	rr	rr		rc	rc	rc	rc	rc	rc
F2(CxR)s-05	rc	rc	rc	rc	rc	rc	rc	rc	rr	rr	rr	rr	rr	rr	rc	rc	rc	rc	rc	rc	rc	rc	rc		cc	cc	cc	cc	cc	cc	cc	cc	cc	cc	cc	cc	cc	cc	rc	rc	rc	rc		cc	cc	cc	rc	rc	rc
F2(CxR)s-07	rc	rc	rc	rc	rc	rc	rc	rc	rc	rc	rc	rc	rc	rc	rc	rc	rc	rc	rc	rc	rc	rr	rr		rc	rc	rr	rr	rr	rr	rr	rr	rr	rr	rr	rr	rr	rc	rc	rc	rc	rc		rc	rc	rc	rc	rc	rc
F2(CxR)s-08	rr	rr	rr	rr	rr	rr	rc	rc	rc	rc	rc	rc	rc	rc	rc	rr	rc	rr	?	rr	rr	cc	cc		rr	rr	rr	rr	rr	rr	rr	rr	rr	rr	rr	rr	rr	rr	rr	rr	rr	rr		rc	rc	rc	rr	rr	rr
F2(CxR)s-09	cc	?	cc	cc	cc	rc	rc	rc	rc	rc	cc	cc	?	cc	cc	cc	cc	cc	rc	rc	rc	rc	rc		cc	cc	cc	cc	cc	cc	cc	cc	cc	cc	rc	rc	rc	rr	rr	rr	rr	rr		rc	rc	rc	rr	rr	rr
F2(CxR)s-10	rc	rc	rc	rc	rc	rc	rc	rc	rc	rc	rr	rr	rr	rr	rr	rr	rr	rr	rc	rc	rc	rc	rc		rc	rc	rc	rc	rc	rc	rc	rc	rc	rc	rc	rc	rc	cc	cc	cc	cc	cc		rr	rr	rr	rr	rr	rr
F2(CxR)s-12	rc	rc	rc	rc	rc	rc	?	rc	rc	rc	rr	rr	rr	rr	rr	rr	?	rr	rc	rc	rc	rc	rc		?	rc	rc	rc	rc	rc	rr	rr	rr	rr	rc	?	rc	rc	rc	rc	rc	rc		rc	rc	rc	cc	cc	cc
F2(CxR)s-13	rr	rr	rr	rr	rr	rr	rr	rr	rr	rc	rc	rc	rc	rc	rc	rc	rc	rc	rc	rc	rc	rc	rc		rc	rc	rc	rc	rc	rc	rc	rc	?	rr	rr	rr	rr	rr	rr	rr	rr	rr		cc	cc	cc	rr	rr	rr
F2(CxR)s-14	rr	rr	rr	rr	rr	rr	rr	rr	rr	rr	rc	rc	rc	rc	rc	cc	cc	rc	rc	rc	rc	rc	rc		rr	rr	rr	rr	rr	rr	rr	rr	rr	rr	rc	rc	rc	cc	cc	cc	cc	cc		rc	rc	rc	rc	rc	rc
F2(CxR)s-19	rc	rc	rc	rc	rc	rc	rc	rc	rc	rc	rc	rc	rc	rc	rc	rc	rc	rc	cc	cc	?	cc	cc		rc	rc	rc	rc	rc	rc	rc	rc	?	rc	rc	rc	rc	rc	rr	rc	?	rc		rr	rr	rr	?	rr	rr
F2(CxR)s-20	rr	rr	rr	rr	rc	rc	rc	rc	rc	rc	rr	rr	rr	rr	rr	rr	rr	rr	rr	rr	rr	rc	rc		rr	rr	rr	rr	rr	rr	rc	rr	rc	rc	rc	rc	rc	rc	rc	rc	rc	rc		rr	rr	rr	rr	rr	rr
F2(CxR)s-21	rc	rc	rc	rc	rc	rc	?	rc	rc	rc	rr	rr	rr	rr	rr	rr	?	rr	?	rr	rr	rr	rr		cc	cc	cc	rc	cc	rc	rc	rc	rc	?	rc	?	rc	rc	rc	rc	rc	rc		rr	rr	rr	rc	rc	rc
F2(CxR)s-22	rr	rr	rr	rr	rr	rr	rr	rr	rr	rr	rr	rr	rr	rr	rr	rr	rr	rr	rc	rc	rc	rc	rc		rc	rc	rc	rc	rc	rc	rc	rc	rr	rr	rr	rr	rr	rr	rr	rr	rr	rr		rc	rc	rc	rr	rr	rr
F2(CxR)s-23	rc	rc	rc	rc	rr	rr	rr	rr	rr	rr	rr	rr	rr	rr	rr	rc	rc	rc	rr	rr	rr	rr	rr		rc	rc	rc	rc	rc	rc	rc	rc	rc	rc	rc	rc	rc	rc	rr	rr	rc	rr		rc	rc	cc	cc	cc	cc
F2(CxR)s-24	rc	rc	rc	rc	rc	rc	rc	rc	rc	rc	rc	rc	rc	rc	rc	rc	rc	rr	rr	rr	rr	rr	rr		rc	rc	rc	rc	rc	rc	rc	rc	cc	cc	cc	cc	cc	cc	cc	cc	cc	cc		rc	rc	rc	rc	rc	cc
F2(CxR)s-25	rc	rc	rc	rc	rc	rc	rc	rc	rc	rc	rc	rc	rc	rc	rc	rc	rc	rr	rr	rr	rr	rr	rr		rc	rc	rc	rc	rc	rc	rc	rc	cc	cc	cc	rc	cc	cc	cc	cc	cc	cc		rc	rc	rc	rc	rc	rc
F2(CxR)s-26	cc	cc	cc	cc	rc	rc	rc	rc	rc	rc	rc	rc	rc	rc	rr	rr	rr	rr	rc	rc	rc	rc	rc		cc	cc	cc	cc	cc	cc	cc	cc	cc	cc	cc	rc	rc	rc	rc	rc	rc	rc		rc	rr	rr	rr	rr	rr
F2(CxR)s-28	rc	rc	rc	rc	rc	rc	rc	rc	rc	rc	rr	rr	rr	rr	rr	rr	rr	rr	rr	rc	rc	rc	rc		cc	cc	cc	cc	cc	cc	cc	cc	cc	cc	cc	cc	cc	cc	cc	?	cc	cc		cc	cc	cc	rc	rc	rc
F2(CxR)s-29	rc	rc	rc	rc	rc	rc	rc	rc	rc	rc	rr	rr	rr	rr	rr	rr	rr	rr	rr	rr	rr	rr	rr		rc	rc	rc	rc	rc	rc	rc	rc	rc	rc	rc	rc	rc	cc	cc	cc	cc	cc		rc	rc	rc	rc	rc	rc
F2(CxR)s-30	rc	rc	rc	rc	rc	rc	rc	rc	rc	rc	rc	rc	rc	rc	rc	rc	rc	rc	rc	?	rc	rc	rc		rc	rc	rc	rc	rc	rc	rc	rc	rc	rc	rc	rc	rc	rc	rc	rc	rc	rc		rr	rr	rr	rr	rr	rr
F2(CxR)s-31	rc	rc	rc	rc	rc	rc	rc	rc	rr	rr	rr	rr	rr	rr	rr	rr	rr	rc	rc	rc	rc	rc	rc		rc	rc	rc	rc	rc	rc	rc	rc	rc	rc	rc	rc	rc	rc	cc	cc	rc	cc		rc	rc	rc	rr	rr	rr
F2(CxR)s-32	cc	cc	cc	cc	?	cc	cc	cc	cc	cc	rc	rc	rc	rc	rc	rc	rc	rc	rc	rc	rc	cc	cc		rc	rc	rc	rc	rc	rc	rc	rc	rc	rc	rc	rc	rc	?	rr	rr	rc	rc		rc	rc	rc	rc	rc	rc
F2(CxR)s-33	rc	rc	rc	rc	rc	rc	rc	rc	rc	rc	rc	rc	?	cc	cc	cc	cc	cc	cc	cc	cc	cc	cc		rc	rc	rc	rc	rc	rc	rc	rc	rr	rr	rc	rc	rc	rc	cc	cc	cc	cc		rr	rr	rc	rc	rc	rc
F2(CxR)s-34	rr	rr	rr	rr	rc	rc	rc	rc	rc	rc	rc	rc	rc	rc	rc	rr	rr	rr	rr	rr	rr	rr	rr		rr	rr	rr	rr	rr	rr	rr	rr	rr	rr	rr	rr	rr	rr	rr	rr	rr	rr		rc	rc	rc	rr	rr	rr
F2(CxR)s-35	rc	rc	rc	rc	rr	rr	rr	rr	rr	rr	rr	rr	rr	rc	rc	rc	rc	rc	rc	rr	rr	rr	rr		rc	rc	rc	rc	rc	rc	rc	rc	rc	rc	rc	rc	rc	cc	cc	cc	cc	cc		rc	rc	rc	rc	rc	rc
F2(CxR)s-36	cc	cc	cc	cc	rc	rr	rr	rr	rr	rr	rr	rr	rr	rr	rr	rr	rr	rr	rr	rr	rr	rc	rc		rr	rr	rr	rr	rr	rr	rr	rr	rr	rr	rr	rr	rr	rr	rr	rr	rr	rr		rc	rc	rc	rc	rc	rc
F2(CxR)s-38	cc	cc	cc	cc	cc	cc	cc	cc	cc	rc	rr	rr	rr	rr	rr	rr	rr	rr	?	rr	rr	rr	rr		rc	rc	rc	rc	rc	rc	rc	rc	rc	rc	rc	rc	rc	rc	rc	rc	rc	rc		rc	rc	rc	rc	rc	rc
F2(CxR)s-39	rr	rr	rr	rr	rr	rr	rr	rr	rr	rr	rr	rr	rr	rr	rr	rr	rr	rr	rr	rr	rr	rr	rr		rc	rc	rc	rc	rc	rc	rc	rc	rc	rc	rc	rc	rc	rc	rc	rc	rc	rc		rc	rc	rc	rc	rc	rc
F2(CxR)s-40	rc	rc	rc	rc	rc	rc	rc	rc	rc	rc	rc	rc	rc	rc	rc	rc	rc	rc	rr	rr	rr	rr	rc		rc	rc	rc	rc	rc	rc	rc	rc	rc	rc	rc	rc	rc	rc	rc	rc	rc	rc		rc	rc	rc	rc	rc	rc
F2(CxR)s-41	rc	rc	rc	rc	rc	rc	rc	rc	rc	rc	rc	rc	rc	rc	rc	rc	rc	rc	rc	rc	rc	rc	rc		rc	rc	rc	rc	rc	cc	cc	cc	cc	cc	cc	cc	cc	cc	cc	cc	cc	cc		rr	rr	rr	rc	rc	rc
F2(CxR)s-43	rr	rr	rr	rr	rr	rr	rr	rr	rr	rr	rr	rr	rr	rr	cc	cc	cc	cc	cc	rc	rc	rc	rc		rr	rr	rr	rr	rr	rr	rr	rr	rr	rr	rr	rr	rr	rr	rc	rc	rr	rr		rc	rc	rc	rc	rc	rc
F2(CxR)s-47	rr	?	rc	rc	rc	rc	rc	rc	rc	rc	rc	rc	rc	rc	?	cc	cc	?	cc	cc	rc	rc	rc		cc	cc	cc	cc	?	cc	cc	cc	cc	cc	cc	cc	cc	cc	cc	cc	cc	cc		rc	rc	rc	rc	rc	rc
F2(CxR)s-49	rr	rr	rr	rr	?	rr	rr	rr	rr	rr	?	rr	rr	rr	rr	rr	rr	rr	rc	?	cc	cc	cc		cc	cc	cc	cc	cc	cc	cc	cc	cc	cc	?	rc	rc	rc	rc	rc	rc	rc		rc	rc	rc	rc	?	rr
F2(CxR)s-50	cc	?	rc	rc	rc	rc	rc	rc	rc	rc	rc	rc	rc	rc	rc	rc	rc	rc	cc	rc	rc	rc	rc		rc	rc	rc	rc	rc	rc	rr	rr	rr	rr	rr	rr	rr	rr	rr	rr	rr	rr		rc	rc	rc	rc	rc	rc
F2(CxR)s-51	rc	rc	rc	rc	rc	rr	?	rc	rc	rc	cc	cc	cc	cc	cc	cc	cc	cc	rc	rr	rr	rr	rr		rr	rr	rr	rr	rr	rr	rr	rr	rr	rr	rc	rc	rc	rc	rc	rc	rc	rc		rc	rc	rc	rc	rc	rc
F2(CxR)s-53	?	?	?	?	?	?	?	?	?	?	?	?	?	?	?	?	?	?	?	?	?	?	?		?	?	?	?	?	?	?	?	?	?	?	?	?	?	?	?	?	?		?	?	?	?	?	?
F2(CxR)s-54	rc	rc	rc	rc	rc	rr	rr	rr	rc	rc	rc	rc	rc	rc	cc	cc	cc	cc	cc	cc	cc	rc	rc		rr	rr	rr	rr	rr	rr	rr	rr	rr	rr	rr	rr	rc	rc	rc	rc	rc	rc		rr	rr	rr	rr	rr	rr
F2(CxR)s-55	cc	?	cc	cc	cc	cc	cc	cc	rc	rc	rr	rr	rr	rr	rr	rr	rr	rr	rc	rc	rc	rc	rc		rc	rc	rc	cc	rc	cc	cc	cc	cc	cc	cc	cc	cc	cc	cc	cc	cc	cc		rr	rc	rc	rc	rc	rc
F2(CxR)s-57	rc	rc	rc	rc	rc	rc	rc	rc	rr	rr	rr	rc	rc	rc	rc	rc	rc	rr	rr	rr	rr	rr	rr		cc	cc	cc	cc	rc	cc	cc	cc	cc	cc	cc	cc	cc	rc	rc	rc	?	rc		cc	cc	cc	rc	rc	rc
F2(CxR)s-59	rc	rc	rc	rc	rc	rc	rc	rc	rr	rr	rr	rc	rc	rc	rc	rc	rc	rr	rr	rr	rr	rr	rr		cc	cc	cc	cc	rc	cc	cc	cc	cc	cc	cc	cc	cc	rc	rc	rc	?	rc		cc	cc	cc	rc	rc	rc
F2(CxR)s-60	rc	rc	rc	rc	rc	rc	?	rc	rc	rc	rc	rc	rc	rc	rc	rc	?	rc	rr	rc	rc	rc	rc		rc	rc	rc	rc	rc	rr	rr	rr	rr	rr	rr	?	rr	rr	rr	rr	rr	rr		rr	rr	rr	rr	rc	rc
F2(CxR)s-61	rc	rc	rc	rc	rc	rr	?	rr	rr	rr	rc	cc	cc	cc	cc	cc	?	cc	cc	cc	rc	rc	rc		rc	rc	rc	rc	rc	rr	rr	rr	rr	rr	rr	?	rr	rc	rc	rc	rc	rc		rr	rr	rr	rr	rr	rr
F2(CxR)s-62	rr	rr	rr	rc	rc	rr	rr	rr	rr	rr	rr	rr	rr	rr	rr	rr	?	rr	cc	cc	?	cc	cc		cc	cc	cc	cc	cc	cc	cc	?	rc	rc	rc	?	rc	rc	rc	rc	rc	rc		cc	rc	rc	rr	rr	rr
F2(CxR)s-63	rr	rr	rr	rr	rr	rc	?	rc	rc	rc	rc	rc	rc	rc	rc	rc	?	rc	rc	rc	rc	rc	cc		rc	rc	rc	rc	rc	rc	rc	rr	rc	rc	rc	?	rc	rc	rc	rc	rc	rc		rc	rc	rc	rc	rc	rc
F2(CxR)s-64	rc	rc	rc	?	?	?	cc	rc	rc	rc	rc	rc	rc	rc	rc	rc	rr	rc	rc	?	rc	?	rc		rc	rc	rc	rc	rc	?	?	?	?	?	?	rr	rr	?	rc	rc	rc	rc		?	?	?	?	rc	rr
F2(CxR)s-65	cc	cc	cc	cc	cc	cc	cc	cc	cc	cc	cc	cc	cc	cc	rr	rr	rr	rr	rr	rr	rr	rr	rr		rc	rc	rc	rc	rc	rc	rc	rc	rc	rc	rc	rc	rc	rc	rc	rc	rc	rc		rc	rc	rc	rr	rr	rr
[truncated: 72 more columns]
